# Supplementary material for: Confinement, chaotic transport, and trapping of active swimmers in time-periodic flows
Source: Sci Adv. 2022 Dec 7;8(49):eadd6196. doi: 10.1126/sciadv.add6196 (PMC9728977; doi:10.1126/sciadv.add6196)
Supplement: Supplementary file 2 — Movies S1 to S4 [file sciadv.add6196_movies_s1_to_s4.zip]

Archive with 4 entries (4 files):
- sciadv.add6196_movie_s1.mp4
- sciadv.add6196_movie_s2.mp4
- sciadv.add6196_movie_s3.mp4
- sciadv.add6196_movie_s4.mp4
